# Supplementary material for: Neuropeptide-Functionalized Gold Nanorod Enhanced Cellular Uptake and Improved In Vitro Photothermal Killing in LRP1-Positive Glioma Cells
Source: Pharmaceutics. 2022 Sep 13;14(9):1939. doi: 10.3390/pharmaceutics14091939 (PMC9504705; doi:10.3390/pharmaceutics14091939)
Supplement: Supplementary file 1 [file pharmaceutics-14-01939-s001.zip]

Archive with 1 entries (1 files):
- pharmaceutics-1859088-si.pdf
